# Supplementary material for: Human monocyte-derived macrophages shift subcellular metalloprotease activity depending on their activation state
Source: iScience. 2024 Oct 16;27(11):111171. doi: 10.1016/j.isci.2024.111171 (PMC11576389; doi:10.1016/j.isci.2024.111171)
Supplement: Data S1. Statistical analysis, related to STAR Methods [file mmc2.xlsx]

## Sheet: Figures
	Figure 1. Generation of activated macrophages in the absence of exogenous proteases and inhibitors
		Panel C	Gelatinolytic activity (RFU/sec)	RM one-way ANOVA	Tukey's Multiple Comparison test
		Panel D	% live death single cells	Paired t test
	Figure 2. Macrophage phenotype is not altered in cell culture medium lacking FBS
		Panel B	MFI HLA-DR	RM one-way ANOVA	Tukey's Multiple Comparison test
		Panel B	MFI CD80	RM one-way ANOVA	Tukey's Multiple Comparison test
		Panel B	MFI CD86	Friedman	Dunn's Multiple Comparison test
		Panel B	MFI CD163	RM one-way ANOVA	Tukey's Multiple Comparison test
		Panel B	MFI CD206	RM one-way ANOVA	Tukey's Multiple Comparison test
		Panel B	MFI CD209	RM one-way ANOVA	Tukey's Multiple Comparison test
		Panel C	STAT1	Friedman	Dunn's Multiple Comparison test
		Panel C	STAT6	RM one-way ANOVA	Tukey's Multiple Comparison test
		Panel D	TNF-α	Friedman	Dunn's Multiple Comparison test
		Panel D	IL-1β	Friedman	Dunn's Multiple Comparison test
		Panel D	IL-6	RM one-way ANOVA	Tukey's Multiple Comparison test
		Panel D	CCL-18	Friedman	Dunn's Multiple Comparison test
	Figure 3. M(LPS/IFN-γ) produce increased extracellular proteolytic activity, whereas M(IL-4) have increased cell-associated proteolytic activity
		Supernatants	PLGL	RM one-way ANOVA	Tukey's Multiple Comparison test
		Supernatants	PLAQAV	RM one-way ANOVA	Tukey's Multiple Comparison test
		Supernatants	LR	RM one-way ANOVA	Tukey's Multiple Comparison test
		Cell lysate	PLGL	RM one-way ANOVA	Tukey's Multiple Comparison test
		Cell lysate	PLAQAV	RM one-way ANOVA	Tukey's Multiple Comparison test
		Cell lysate	LR	RM one-way ANOVA	Tukey's Multiple Comparison test
	Figure 4. Proteases and protease inhibitors/activators are increased in the cell culture supernatants and cell lysate of M(IL-4) compared to M(LPS/IFN-γ)
		Panel B	MMP-9	RM one-way ANOVA	Tukey's Multiple Comparison test
		Panel B	MMP-12	Friedman	Dunn's Multiple Comparison test
		Panel B	Cathepsin D	RM one-way ANOVA	Tukey's Multiple Comparison test
		Panel B	TIMP-1	Friedman	Dunn's Multiple Comparison test
		Panel B	TIMP-2	RM one-way ANOVA	Tukey's Multiple Comparison test
		Panel B	Cystatin C	Friedman	Dunn's Multiple Comparison test
		Panel B	Serpin E1	Friedman	Dunn's Multiple Comparison test
		Panel C	Complex	RM one-way ANOVA	Tukey's Multiple Comparison test
		Panel E	MMP-9	RM one-way ANOVA	Tukey's Multiple Comparison test
		Panel E	MMP-12	RM one-way ANOVA	Tukey's Multiple Comparison test
		Panel E	ADAM-9	RM one-way ANOVA	Tukey's Multiple Comparison test
		Panel E	TIMP-2	RM one-way ANOVA	Tukey's Multiple Comparison test
		Panel E	Cystatin C	Friedman	Dunn's Multiple Comparison test
		Panel E	Serpin E1	Friedman	Dunn's Multiple Comparison test
		Panel E	EMMPRIN	RM one-way ANOVA	Tukey's Multiple Comparison test
	Figure 5. Analysis of MMPs and their inhibitors in macrophage cell compartments
		Panel A	MMP-9	Friedman	Dunn's Multiple Comparison test
		Panel A	MMP-12	Friedman	Dunn's Multiple Comparison test
		Panel A	TIMP-1	RM one-way ANOVA	Tukey's Multiple Comparison test
		Panel A	TIMP-2	RM one-way ANOVA	Tukey's Multiple Comparison test
		Panel B	MMP-9	RM one-way ANOVA	Tukey's Multiple Comparison test
		Panel B	MMP-12	Friedman	Dunn's Multiple Comparison test
		Panel B	TIMP-1	RM one-way ANOVA	Tukey's Multiple Comparison test
		Panel B	TIMP-2	RM one-way ANOVA	Tukey's Multiple Comparison test
		Panel C	MMP-9	RM one-way ANOVA	Tukey's Multiple Comparison test
		Panel C	MMP-12	Friedman	Dunn's Multiple Comparison test
		Panel C	TIMP-1	RM one-way ANOVA	Tukey's Multiple Comparison test
		Panel C	TIMP-2	RM one-way ANOVA	Tukey's Multiple Comparison test
	Figure 6. Cellular entry may dictate intracellular MMP-9 localization in M(IL-4)
		Panel B	% MMP-9 associated with macrophage	Wilcoxon
		Panel C	% Uptake of MMP-9	two-way ANOVA
		Panel G	% Uptake by M(IL-4)	RM one-way ANOVA	Tukey's Multiple Comparison test
		Panel H	MFI LRP-1 on live	RM one-way ANOVA	Tukey's Multiple Comparison test
		Panel H	MFI CD63 on live	RM one-way ANOVA	Tukey's Multiple Comparison test
		Panel H	MFI CD74 on live	RM one-way ANOVA	Tukey's Multiple Comparison test
		Panel H	MFI APP1 on live	RM one-way ANOVA	Tukey's Multiple Comparison test
		Panel J	% MMP-9 associated with M(IL-4)	Paired t test
		Panel K	MFI Ku70/80	RM one-way ANOVA	Tukey's Multiple Comparison test

## Sheet: Supplementary Figures
	Figure S1. In vitro stimulated macrophages
		Panel B	% Living cells of single cells	Friedman	Dunn's Multiple Comparison test
		Panel C	MFI HLA-DR	RM one-way ANOVA	Tukey's Multiple Comparison test
		Panel C	MFI CD80	RM one-way ANOVA	Tukey's Multiple Comparison test
		Panel C	MFI CD86	RM one-way ANOVA	Tukey's Multiple Comparison test
		Panel C	MFI CD163	RM one-way ANOVA	Tukey's Multiple Comparison test
		Panel C	MFI CD206	RM one-way ANOVA	Tukey's Multiple Comparison test
		Panel C	MFI CD209	RM one-way ANOVA	Tukey's Multiple Comparison test
		Panel D	% S. aureus bioparticles positive cells	RM one-way ANOVA	Tukey's Multiple Comparison test
	Figure S4. Quantification of secreted proteases of M(M-CSF), M(LPS/IFN-γ) and M(IL-4)
		Panel A	PLGL + EDTA	Wilcoxon
		Panel A	PLGL + Pepstatin	Paired t test
		Panel A	PLGL + EDTA + Pepstatin	Wilcoxon
		Panel A	PLAQAV + EDTA	Wilcoxon
		Panel A	LR + E64	Wilcoxon
	Figure S5. Quantification of cell-associated protease activity and proteases of M(M-CSF), M(LPS/IFN-γ) and M(IL-4)
		Panel A	PLGL + EDTA	Paired t test
		Panel A	PLGL + Pepstatin	Paired t test
		Panel A	PLGL + EDTA + Pepstatin	Paired t test
		Panel A	PLAQAV + EDTA	Paired t test
		Panel A	LR + E64	Paired t test
		Panel C	% AF488-labeled gelatin	Friedman	Dunn's Multiple Comparison test
		Panel E	MMP-9/β-actin	Wilcoxon
		Panel F	MMP-12/β-actin	Wilcoxon
		Panel G	TIMP-1	Friedman	Dunn's Multiple Comparison test
		Panel F	MMP-9/TIMP-1 complex	Friedman	Dunn's Multiple Comparison test
	Figure S6. Analysis of proteases and protease inhibitors in macrophage cell compartments
		Panel C	ADAM-9	Friedman	Dunn's Multiple Comparison test
		Panel C	A2M	Friedman	Dunn's Multiple Comparison test
		Panel D	ADAM-9	RM one-way ANOVA	Tukey's Multiple Comparison test
		Panel D	A2M	Friedman	Dunn's Multiple Comparison test
		Panel E	ADAM-9	RM one-way ANOVA	Tukey's Multiple Comparison test
		Panel E	A2M	Friedman	Dunn's Multiple Comparison test
		Panel F	MMP-9	Friedman	Dunn's Multiple Comparison test
		Panel F	MMP-12	Friedman	Dunn's Multiple Comparison test
		Panel F	TIMP-1	RM one-way ANOVA	Tukey's Multiple Comparison test
		Panel F	TIMP-2	Friedman	Dunn's Multiple Comparison test
		Panel F	ADAM-9	RM one-way ANOVA	Tukey's Multiple Comparison test
		Panel F	A2M	Friedman	Dunn's Multiple Comparison test
		Panel G	MMP-9	Friedman	Dunn's Multiple Comparison test
		Panel G	MMP-12	Friedman	Dunn's Multiple Comparison test
		Panel G	TIMP-1	RM one-way ANOVA	Tukey's Multiple Comparison test
		Panel G	TIMP-2	RM one-way ANOVA	Tukey's Multiple Comparison test
		Panel G	ADAM-9	RM one-way ANOVA	Tukey's Multiple Comparison test
		Panel G	A2M	Friedman	Dunn's Multiple Comparison test
	Figure S7. Cellular entry may dictate intracellular MMP-9 localization in M(IL-4)
		Panel F	MFI LRP-2	RM one-way ANOVA	Tukey's Multiple Comparison test
		Panel F	MFI CD44	RM one-way ANOVA	Tukey's Multiple Comparison test
